# Supplementary material for: Chronic treatment with the (iso-)glutaminyl cyclase inhibitor PQ529 is a novel and effective approach for glomerulonephritis in chronic kidney disease
Source: Naunyn Schmiedebergs Arch Pharmacol. 2021 Mar 29;394(4):751–61. doi: 10.1007/s00210-020-02013-x (PMC8007495; doi:10.1007/s00210-020-02013-x)
Supplement: Supplementary file 1 — (XLSX 91 kb) [file 210_2020_2013_MOESM1_ESM.xlsx]

## Sheet: Sheet1
	Fig 1a			Fig 1b					Fig 1c	Fig 2a	Fig 2b				Fig 2c	Fig 3a	Fig 3b	Fig 5a	Fig 5b	Fig 6a	Fig 6b	Fig 6c	Fig 6d	Table 1					Fig 4a, b, c
	Dose	Time	Plasma PQ529		Plasma pE-CCL2		Week 1	Animal	UPCR	serum CCL2	urine CCL2		Week 3	Animal	kidney CCL2	CD68 mRNA	CCL2 mRNA	Glomeruloscrerosis	Tubulo interstitial injury	Urinaly KIM-1	Urinary b2 microgrobulin	Clusterin	Kidney IFN-g	Body weight	Food intake	Creatinine clearance	Blood Urea nitrogen		Animal No.	1	2	3	4	5	6	7	8	9	10	11	12	13	14	15	16	17	18	19	20
	(mg/kg)	(h)	(mM)		ng/mL			No.	g/g Cre	ng/mL	ng/g urine Cre			No.	pg/mg protein	normalized to HPRT		Score	Score	ng/mg Cre	mg/mg Cre	mg/mg Cre	pg/mg protein	g	g/day	mL/day/100 g BW	mg/dL		size of clusters (um2)	379.97	527.78	1121.78	1674.49	1164.34	1367.29	1064.37	829.06	1589.76	660.98	3839.24	15877.2	6353.12	2287.25	1233.46	3866.56	6943.47	5305.24	1110.2	6718.87
	30	0.5	3.19662	normal-0hr	2.00637		Normal	1	0.990433	1.2153	560.129		Normal	1	4.86836	0.0316579	0.0214546	0	0	1.99847	0.226723	2.62112	0.475	256.3	16.665	1500.61	16.3			423.91	504.24	528.66	945.77	1990.25	909.51	699.01	604.33	673.2	398.98	3277.97	3370.64	9150.66	1724.73	2797.66	2900.52	1030.63	1229.18	635.05	813.45
	30	0.5	4.16702		15.0258			2	0.783307	1.9758	156.528			2	2.5993	0.0180751	0.0145301	0	0	3.59242	0.19484	1.61853	0.377454	271		1235.14	14.5			324.2	484.22	584.56	983.04	765.48	686.92	803.25	1312.65	1400.4	1282.69	3108.39	7314.88	2357.13	3163.4	21788.8	2513.5	4376.09	2980.59	1875.81	763.85
	30	0.5	12.2442		8.59182			3	0.788955	1.697	308.453			3	3.83639	0.0181375	0.0135423	0	0	2.29113	0.177295	0.933161	0.46714	269.9		1541.61	12.6			493.03	565.3	1347.65	1275.13	1960.04	969.95	520.86	2612.96	535.08	675.97	1856.42	4517.85	2101.42	1813.24	3293.96	3357.54	2956.8	5523.56	6095.15	3739.15
	30	1	2.33467		18.9673			4	0.821968	1.58205	210.809			4	2.7936	0.0218448	0.011563	0	0	3.2984	0.110774	1.54736	0.377203	257		1380.74	14			282.9	607.6	290.96	1263.05	981.53	608.86	617.8	754.28	2490.46	970.07	1312.27	2432.92	1887.39	2674.28	28061.2	3106.87	1440.06	1274.63	1533.36	3591.22
	30	1	3.68182		13.3738			5	0.737277	1.807	287.696			5	3.40314	0.0119552	0.012593	0	0	1.8317	0.240201	0.994918	0.294706	253	17.525	1372.59	10.5			572.1	370.02	382.62	1098.37	868.72	817.73	1606.63	851.35	559.51	917.57	2030.92	14608.1	2786.58	8912.7	11038.8	6890.85	7577.89	2255.65	1729.51	874.13
	30	1	5.73679	normal-1hr	26.4913			6	0.783267	1.4891	267.402			6	3.12284	0.0153827	0.0120151	0	0	2.69275	0.380938	1.80783	0.276454	287.4		1488.68	13.4			400.37	486.61	768.63	1276.64	3493.01	526.65	1911.06	1103.53	386.39	1305.6	533.95	10468	3937.45	3707.3	1747.77	1905.4	1086.15	2293.68	2056.48	2033.94
	30	2	2.01501		12.786			7	0.805369	1.93885	168.252			7	3.6658	0.0175982	0.0109006	0	0	3.52832	0.262798	1.78363	0.43738	244.6		1316.57	12.7			576.76	340.69	433.1		2082.41		645.88	799.22	452.11	1230.94	4505.26	3192.87	1296.03	3456.13	1609.02	1406.95	6205.56	2152.92	1264.3	7206.73
	30	2	2.85413		15.9714			8	0.816213	1.7669	203.613			8	2.80912	0.0199004	0.0115344	0	0	2.1725	0.270889	1.88951	0.299544	289.5		1425.99	13.7			553.21	594.76	585.19		1412.62		1146.46	894.53	1560.55		4678.13	3391.29	3239.2	5149.75	21012.5	3044.8	3275.83	846.18	1878.83	938.72
	30	2	1.99503		16.3657			9	0.730662	1.7059	193.083			9	2.3436	0.0231195	0.0123866	0	0	1.83108	0.188647	1.49384	0.319608	279.8	NA	1418.57	12.3			615.03	256.97	3427.29		329.36		1795.11	785.25			1698.92	3254.81	5884.52	1900.74	17753.9	2005.49	1403.43	2548.5	1165.22	937.59
	30	4	1.18446		15.5321			10	0.796383	1.6791	258.007			10	3.01863	0.0272655	0.0130179	0	0	1.84497	0.274529	0.929148	0.271213	244		1292.12	12.4			550.82	883.2	1244.92		630.52		1058.2	521.36			10948.7	3238.19	2722.24	2457.47	4435.14	2954.79	385.89	4761.35	10965.9	584.31
	30	4	0.958986	Vehicle-1hr	50.788		Vehicle	11	5.76362	2.0068	167.939		Vehicle	11	13.4509	0.712465	0.198861	3	3	82.1864	0.386887	16.6645	0.794659	244		846.259	19.7			465.21	1697.78	420.26		562.53		627.12				1132.11	3469.35	5287.99	460.3	2001.46	2178.85	661.74	3621.94	2320.12	625.98
	30	4	0.3111		31.8854			12	13.2675	1.71335	226.64			12	14.4922	0.552662	0.198872	3	3	74.2974	19.7282	19.9193	0.830708	238.3		804.794	24			419.88	517.58	410.82		629						2073.35	7208.62	1433.64	10025.4	6256.68	832.46	3859.51	2233.62	1989.37	851.72
	30	6	0.724948		47.7487			13	3.66575	1.80105	250.38			13	14.294	0.473558	0.184495	3	3	63.3354	20.0095	19.622	0.640277	255.5	15.885	665.584	25.9			397.72	604.33	1387.94								1510.19	10869.8	3119.72	2808.87	2179.48	4471.77	1041.08	8420.8	1732.53	2578.34
	30	6	0.356766		43.1374			14	4.46877	1.9152	173.13			14	13.5816	0.479615	0.169005	2	2	45.7091	24.3574	10.5018	1.0299	258.6		1059.35	16.5			295.24	1490.17	1108.94								11764.2	1942.91	2139.95	2663.2	7201.95	5749.93	2202.27	4653.7	2977.83	961.13
	30	6	0.104746		45.319			15	2.27485	1.71335	144.54			15	12.2395	0.61779	0.221461	2	3	47.4344	10.9624	14.5232	1.13664	264.1		762.171	22			589.97	298.89	353.53								1114.98	2612.21	2685.36	29196.1	3294.97	1745.88	1156.15	3973.71	2126.35	3081.44
	100	0.5	37.6745	PQ529 (30)-1hr	25.347			16	2.24224	1.48455	236.817			16	8.71586	0.545942	0.230425	3	2	28.4462	6.10992	6.80902	0.764718	245.9		901.706	13.2			493.28	316.14	260.24								1381.27	3130.92	2540.07	1715.03	2963.47	1932.72	1317.18	1383.28	3085.97	1157.54
	100	0.5	35.962		31.1455			17	2.57759	1.9152	228.327			17	13.0582	0.494945	0.224398	3	3	23.9017	9.63571	14.2409	0.866119	256.4	16.31	976.343	14.7				455.51	262								3415.96	6291.05	1794.48	1715.28	1153.64	1128.46	1903.38	1741.35	3688.92	9036.46
	100	0.5	26.4007		21.9585			18	3.27134	1.995	247.633			18	15.5572	0.560143	0.163934	2	2	68.1635	15.7202	13.4039	0.837098	249.5		844.788	15.4				2981.6	396.59								1718.18	3239.7	3730.59	3487.47	12722.1	3528.64	1506.92	1771.06	879.05	4185.6
	100	1	29.6829		31.0645			19	2.37767	1.7357	232.493			19	14.9685	0.439184	0.174845	3	3	31.1927	8.95503	12.1392	0.832785	251.7		1045.31	15				1355.21	399.49								899.69	2929.48	1729.89	5178.08	9364.44	1648.81	1578.18	5554.28	1075.33	1438.17
	100	1	29.9683		49.0216			20	2.17133	2.13055	151.321			20	11.7893	0.46834	0.287878	2	1	15.2593	5.59001	6.47513	0.971652	254.2		1018.76	13.2				320.17	504.99								8527.44	3170.2	13299	4890.9	2862.25	2088.33	1305.85	3632.77	1769.55	625.23
	100	1	20.5497	PQ529 (100)-1hr	21.8867		PQ529 (30 mg/kg)	21	2.30632	1.80105	369.919		PQ529 (30 mg/kg)	21	9.39429	0.496575	0.167809	3	2	15.2402	9.17779	5.93736	0.528363	251.1	16.55	617.434	15.6				477.29									2172.56	4845.2	2071.08	15073.6	6218.41	3115.56	2188.93	1314.16	1072.56	1876.69
	100	2	13.6713		21.0528			22	11.0622	1.7892	212.049			22	11.2212	0.45613	0.160162	3	2	49.3191	13.773	15.2733	0.769983	248.4		815.718	16.9				564.79									4743.85	7152.72	4365.14	3789.14	1905.14	2758.38	2411.9	1419.41	1952.36	740.05
	100	2	12.6438		33.499			23	4.02194	1.6239	248.483			23	12.0601	0.563348	0.201706	3	3	60.1829	11.0778	13.6613	0.847119	247.9		581.913	18.3				380.98									4574.89	1930.32	3525.5	17522.2	8344.26	687.42	3273.57	2549.76	2483.79	615.53
	100	2	12.2157		20.4178			24	2.69027	1.2153	339.28			24	13.1603	0.425743	0.1619	2	2	28.0507	13.7084	11.0734	0.699539	267.2		951.755	12.6				598.16									1014.52	5346.29	8348.41	4706.58	8629.17	1261.53	1478.46	7960.89	892.52	546.66
	100	4	3.48203		26.1481			25	1.99118	1.73865	174.862			25	11.2176	0.478157	0.166527	2	3	31.8458	8.92677	13.9727	0.510303	265.7	16.92	976.749	15.5				615.53									9926.46	1526.43	1983.71	845.43	22307.5	1056.94	591.86	5742.12	1934.48	517.83
	100	4	4.68077	normal-2hr	14.1707			26	2.54213	1.9226	221.3			26	12.8871	0.577159	0.160519	3	3	46.2773	12.7781	16.1586	0.828385	249.7		981.159	18.9				424.79									2835.56	1271.61	3402.87	1943.29	11338.2	4667.05	1231.44	921.35	823.4	1212.31
	100	4	4.05286		10.2755			27	3.81562	1.61045	328.202			27	10.1483	0.552054	0.143224	3	3	57.1066	11.592	14.0955	0.657723	246.2		584.757	22.1				867.46									2248.98	2873.58	2346.05	3752.88	3427.8	2286.25	778.07	3558.11	1597.94	4243.26
	100	6	1.90941		9.5564			28	2.02431	1.41685	224.971			28	9.55001	0.463451	0.149594	2	2	14.3063	7.54199	5.34394	0.674914	264.5		1067.92	13.1				783.86									1584.6	4657.86	1478.71	1275.01	2379.54	2412.53	5545.34	4864.84	8984.21	2007.88
	100	6	1.70106		11.1475			29	3.35319	1.5296	274.266			29	7.35404	0.576639	0.196109	3	2	23.914	10.0953	8.81203	0.761694	261.8	NA	962.349	15.6				329.86									2125.47	9894.36	3626.34	9201.27	3437.11	4392.96	1201.61	1840.68	765.1	901.83
	100	6	1.77241		19.0311			30	4.18151	1.66865	200.542			30	10.819	0.556148	0.234955	3	2	25.1664	16.7633	6.76135	0.921562	269.2		1000.92	15.1				376.45									1545.32	3223.08	3890.86	5962.32	4143.3	1518.5	1772.57	20978.2	735.52	1041.46
				Vehicle-2hr	263.043		PQ529 (100 mg/kg)	31	4.12106	1.29285	161.694		PQ529 (100 mg/kg)	31	6.85868	0.470434	0.215961	2	1	16.2714	4.5555	2.71499	0.756298	262.4		1009.76	12.7				1135.13									6994.21	1009.73	3956.58	4563.93	2362.29	2264.47	9558.07	6069.84	1816.76	635.05
					291.466			32	21.7701	2.0348	431.635			32	8.25846	0.603159	0.109705	3	3	49.2063	13.8908	19.9555	0.743274	247.1		641.16	20.1				524.25									1198.33	6296.09	6865.42	3179.77	1720.19	3125.51	1487.91	6757.77	581.29	609.74
					268.104			33	2.50219	1.6194	238.992			33	8.24441	0.447758	0.155514	2	2	25.1941	5.4168	5.44737	0.786502	251.9	17.14	1132.48	10.6													9834.43	1271.1	2628.95	6089.74	1478.09		906.49	4129.32	2579.6	547.29
					328.529			34	3.01489	1.2473	196.824			34	9.04581	0.338528	0.123977	2	2	20.761	5.64177	6.22486	0.548528	258.8		1036.87	13.3													5724.75	5435.93	1882.1	1200.98	1974.89		5652.98	11125.2	768.76	826.42
					253.653			35	4.0094	1.30345	162.811			35	8.36754	0.485661	0.139802	2	2	14.956	4.71537	5.54355	0.67804	270.3		1026.83	13													2332.83	9207.44	4088.4	1201.73	8580.7		1297.42	795.57	940.61	936.08
				PQ529 (30)-2hr	214.738			36	1.93979	1.68355	191.764			36	8.56267	0.479768	0.229068	2	2	36.6381	6.16832	9.1538	0.748331	256		1024.49	11.9													5569.51	7803.38	3914.28	3176.12	1566.47		2930.11	826.92	2659.8	460.17
					174.582			37	3.85222	1.66865	245.27			37	6.71235	0.531289	0.18019	2	2	23.1283	5.17495	5.28188	0.59658	278.3	17.76	1206.32	13.4													1817.01	5097	4792.32	4073.3	12553.6		4261.14	4439.04	4092.68	6248.25
					198.181			38	2.11569	1.5341	192.667			38	7.67095	0.337897	0.138267	2	2	23.8077	11.9202	6.99248	0.504007	247.7		1097.11	14.2													11068.8	3662.73	1840.68	6464.67	7337.92		1177.56	3521.09	994.5	699.64
					184.143			39	1.52447	1.63735	211.139			39	8.57239	0.443501	0.191466	2	1	17.3542	4.1672	3.97465	0.507909	247		1132.31	13.9													7480.7	4226.27	2548.88	1364.9	4249.31		1215.2	4561.92	1418.66	7635.68
					220.25			40	3	1.66715	386.962			40	6.29481	0.232923	0.100926	2	1	11.2861	4.98081	3.59948	0.538433	249.1		1106.58	13													2407.87	3617.41	2103.69	2841.47	2223.67		1915.34	4109.55	4089.28	436.75
				PQ529 (100)-2hr	143.683		Week 2	Animal	UPCR	serum CCL2	urine CCL2																													935.07	4809.95	2921.92	3863.04	1933.6		4856.53	1811.09	1769.3	5068.04
					106.541			No.	g/g Cre	ng/mL	ng/g urine Cre																													1145.7	4780.23	4966.19	2103.56	20571.6		6071.1	10813.6	14861.9	3764.84
					226.387		Normal	1	1.0908	1.65375	299.962																													6085.08	4580.3	3469.22	3118.21	8194.81		5557.93	1364.65	2210.45	1114.73
					133.695			2	0.715005	1.5865	156.516																													1001.04	17664.5	1752.42	5249.59	16720.4		6838.09	2228.96	3498.68	4334.16
					120.295			3	0.816044	1.35345	163.43																													2056.35	4007.7	1299.18	4180.44	1414.38		8743.24	1364.02	1842.95	1059.08
				normal-3hr	10.138			4	0.868337	1.4048	160.833																													3711.33	2517.03	1676.51	5845.86	868.85		1413.37	4428.34	3887.46	1270.47
					13.3738			5	0.704498	1.34435	242.609																													13570.8	3245.74	1911.94	5221.14	1719.82		7388.66	852.73	2784.31	1160.56
					10.7424			6	0.61544	1.3383	237.294																													3757.79	6692.93	12995.1	1890.04	2790.61		1755.95	5301.97	1255.99	1373.96
					4.90869			7	0.782196	1.39875	210.998																													1392.72	16381.8	3132.18	2159.59	2253.89		1099.25	1405.82	2813.9	1740.72
					11.5467			8	0.67778	1.23205	173.766																													6840.99	4228.28	4141.41	1177.31	8982.95		5739.73	2377.78	10265	1295.53
				Vehicle-3hr	208.623			9	0.703636	1.3247	165.505																													20966.8	4147.7	10250.7	3435.35	8001.05		2509.35	7934.45	2303.87	932.68
					160.289			10	0.784289	1.40025	174.365																													7692.71	5598.09	2825.11	20828.5	2079.52		1459.58	1367.29	2526.47	3304.79
					212.8		Vehicle	11	21.6671	2.31705	192.037																													3482.31	3635.54	2963.6	5240.78	1228.8		6301.63	8062.24	5006.98	1898.72
					202.683			12	33.2234	2.26425	372.042																													5239.4	5440.96	1252.09	3058.65	6164.77		1567.73	2426.88	1942.54	3170.71
					172.74			13	27.7584	2.31855	369.268																													7688.81	10743.4	1023.83	2665.46	12178.6		1355.83	3353.64	2247.85	1572.26
				PQ529 (30)-3hr	175.435			14	27.5822	2.00975	274.407																													7415.35	11120.6	1708.74	3783.09	8339.09		1880.59	1331.03	2200.76	1207.4
					167.04			15	26.0168	1.99205	253.519																													2389.99	5509.96	1898.22	2398.93	4269.83		3763.83	3558.23	635.05	3030.45
					200.65			16	18.9323	1.8856	272.626																													701.78	2735.59	3951.67	14887.1	2136.3		1023.08	2836.56	1304.09	4414.99
					186.616			17	25.7935	2.00385	338.33																													23423.5	7307.33	2414.67	9960.45			746.72	8258.77	2668.86	2119.05
					216			18	23.5593	2.0805	259.751																													3063.44	7908.64	3721.4	3640.19			1718.68	1414	1581.07	850.84
				PQ529 (100)-3hr	109.352			19	29.8396	2.00385	532.522																													2161.35	2980.85	3310.21	6421.49			684.53	3931.28	2564.11	757.93
					121.985			20	10.516	1.5086	225.93																													3717.5	4304.32	4137.76	2468.18			1863.85	2775.88	1483.12	20131.8
					122.809		PQ529 (30 mg/kg)	21	21.3579	1.80405	284.314																													2008.51	6744.8	4002.16	3775.16			14727.7	2221.28	1138.15	642.22
					115.78			22	31.7882	2.1482	462.031																													10905.7	3676.83	1208.15	1950.47			1727.24	2056.1	9265.23	763.59
					119.869			23	21.7452	2.082	260.997																													2774.87	3613.88	1384.16	3699.87			2171.93	1090.56	1636.72	1764.13
				normal-5hr	9.69443			24	22.5245	1.7372	266.69																													2583	4491.67	11384.6	11283			1627.53	8141.05	5755.97	2116.28
					9.18441			25	30.5895	1.98465	533.149																													3561	3246.75	6056.25	1352.18			5026.5	3062.05	2513.37	1446.99
					15.1341			26	28.3616	1.893	363.514																													2397.92	1377.36	7955.47	7519.22			2704.74	3756.4	1520.89	1423.07
					17.3903			27	29.7082	1.85445	370.317																													2404.47	5980.83	5634.1	3078.8			1146.71	1289.48	6116.17	2175.2
					12.9694			28	24.404	1.95805	349.09																													3262.24	3273.44	3753.38	1875.81				799.98	5510.46	1051.03
				Vehicle-5hr	184.269			29	20.8395	1.6179	298.536																													3224.59	8380.01	5454.31	1934.86				1226.16	843.29	2434.94
					145.944			30	23.6289	1.4951	317.313																													1225.78	7938.35	2980.72	1502.26				1631.06	941.74	663.38
					142.673		PQ529 (100 mg/kg)	31	4.61925	1.32925	173.101																													2070.33	5561.33	1187.76	3065.58					2094.63	1909.68
					235.159			32	37.6005	1.9935	471.415																													5110.47	1161.82	1318.19	3343.57					1260.28	4853.13
					154.053			33	8.33333	1.60895	351.663																													10655.8	4760.59	1880.84	1814.24					2547.12	8167.11
				PQ529 (30)-5hr	142.904			34	24.5851	1.91075	304.353																													8140.8	4952.47	2965.74	6804.86					1642.26	1215.58
					135.436			35	26.0508	2.1173	343.87																													10034.4	4758.07	3732.23	2400.31					2611.07	2366.82
					186.679			36	15.6428	2.1541	253.638																													5052.68	4432.74	1050.77	10872.6					2446.65	10306.2
					150.722			37	20.59	1.91075	237.025																													8740.09	5371.97	15105	1180.08					5392.74	2286.88
					177.941			38	26.7761	2.00235	338.113																													10129	5272.76	2632.73	11427.3					3862.66
				PQ529 (100)-5hr	89.4206			39	18.8001	1.7981	294.067																													3552.82	2375.51	974.23	1598.07					761.33
					163.849			40	15.1586	1.7223	196.819																														1877.44	936.83	2866.02					3592.48
					135.559		Week 3	Animal	UPCR	serum CCL2	urine CCL2																														2549.76	1495.08	2284.74					916.69
					133.472			No.	g/g Cre	ng/mL	ng/g urine Cre																														2788.97	2192.7						2466.79
					120.104		Normal	1	1.17287	1.22295	173.681																														2680.19	1430.37						1407.45
								2	0.733725	1.31245	148.896																															1082.88						1165.6
								3	0.830319	1.2349	151.628																															1430.87						2246.21
								4	0.753699	1.31395	117.953																															4320.57						1019.55
								5	0.849745	1.14485	258.08																															19424.1						3576.87
								6	0.629601	1.55615	167.602																															7788.9						14331.9
								7	0.773754	1.57815	161.424																															4883.35						4326.86
								8	0.727786	1.2946	138.701																															2233.75						1038.18
								9	0.803388	1.1584	109.993																															2353.1						1250.83
								10	0.745419	1.1388	208.281																															2916.39						1679.91
							Vehicle	11	39.3924	2.22195	472.407																															3653.79						1051.15
								12	41.9529	2.5742	631.631																																					4256.36
								13	44.641	2.11585	538.465																																					2467.8
								14	36.1482	2.1503	307.023																																					2607.8
								15	35.7578	2.2463	363.956																																					1738.2
								16	25.3785	1.6367	173.139																																					1415.89
								17	40.5374	2.1933	426.815																																					1503.52
								18	36.0954	2.32635	352.823																																					8945.06
								19	40.0759	2.4718	298.243																																					1182.85
								20	21.287	2.03535	200.424																																					2500.91
							PQ529 (30 mg/kg)	21	31.3091	1.94595	263.84																																					5940.67
								22	38.6809	2.16605	448.894																																					6591.96
								23	33.3333	1.9055	306.914																																					1371.32
								24	30.2884	2.02095	266.685																																					1022.45
								25	35.3448	2.3092	301.761																																					3630.88
								26	37.5699	2.24915	376.333																																					15232.3
								27	37.4577	1.79545	386.337																																					5570.77
								28	28.6205	2.242	169.207																																					10851.5
								29	31.2168	1.7082	248.777																																					910.77
								30	28.6987	2.25485	216.878																																					1957.64
							PQ529 (100 mg/kg)	31	16.469	1.5811	181.851																																					7523
								32	38.4921	2.1216	530.443																																					823.02
								33	20.6859	1.50915	297.964																																					1006.96
								34	27.0751	1.73295	193.887																																					4536.49
								35	27.9857	1.5327	211.106																																					27144.5
								36	24.436	1.83315	207.575																																					1134.63
								37	25.6828	1.42515	228.171																																					9660.56
								38	28.9231	1.9142	243.923																																					2930.99
								39	23.7779	1.6936	222.686																																					7243.37
								40	19.7223	1.44875	216.804																																					3540.98
																																																1681.42
																																																1380.13
																																																1059.21
																																																2050.43
																																																2522.69
																																																1217.97
																																																1723.72
																																																4132.47
																																																1898.85
																																																1915.47
																																																1637.73
																													# of clusters in 10 fields	17	33	21	7	13	7	12	11	9	8	82	86	96	84	59	33	70	73	136	80
																													# of clusters/field	1.7	3.3	2.1	0.7	1.3	0.7	1.2	1.1	0.9	0.8	8.2	8.6	9.6	8.4	5.9	3.3	7	7.3	13.6	8
																													cumulative size of clusters in 10 fields	7833.6	22737.3	16220.2	8516.49	16869.8	5886.91	12495.8	11068.5	9647.46	7442.8	384802	444489	363664	396842	390799	88806.2	207562	270117	429188	196642
																													cumulative size of clusters/field	783.36	2273.73	1622.02	851.649	1686.98	588.691	1249.58	1106.85	964.746	744.28	38480.2	44448.9	36366.4	39684.2	39079.9	8880.62	20756.2	27011.7	42918.8	19664.2
																													ave. size of a cluster	460.8	689.01	772.389	1216.64	1297.68	840.987	1041.31	1006.23	1071.94	930.35	4692.71	5168.47	3788.17	4724.31	6623.71	2691.1	2965.17	3700.23	3155.79	2458.03
[truncated: 20 more columns]
